# Supplementary material for: Large-Scale Preparation of Uniform Millet Bread-like Durable Benzoxazine-Phthalonitrile Foam with Outstanding Mechanical and Thermal Properties
Source: Polymers (Basel). 2022 Dec 10;14(24):5410. doi: 10.3390/polym14245410 (PMC9781014; doi:10.3390/polym14245410)
Supplement: Supplementary file 1 [file polymers-14-05410-s001.zip]

Archive with 1 entries (1 files):
- polymers-2048080-supplementary.pdf
